# Supplementary material for: Deep whole-genome sequencing of 3 cancer cell lines on 2 sequencing platforms
Source: Sci Rep. 2019 Dec 13;9:19123. doi: 10.1038/s41598-019-55636-3 (PMC6911065; doi:10.1038/s41598-019-55636-3)
Supplement: Supplementary file 2 — Supplementary File [file 41598_2019_55636_MOESM2_ESM.zip]

Archive with 24 entries (19 files):
- pipeline_specs/
- pipeline_specs/calling.html
- __MACOSX/
- __MACOSX/pipeline_specs/
- __MACOSX/pipeline_specs/._calling.html
- pipeline_specs/pre-processing.html
- __MACOSX/pipeline_specs/._pre-processing.html
- pipeline_specs/.DS_Store
- __MACOSX/pipeline_specs/._.DS_Store
- pipeline_specs/figs/
- pipeline_specs/figs/.DS_Store
- __MACOSX/pipeline_specs/figs/
- __MACOSX/pipeline_specs/figs/._.DS_Store
- pipeline_specs/figs/.gitkeep
- __MACOSX/pipeline_specs/figs/._.gitkeep
- pipeline_specs/figs/WGS_calling.png
- __MACOSX/pipeline_specs/figs/._WGS_calling.png
- pipeline_specs/figs/Pipeline.png
- __MACOSX/pipeline_specs/figs/._Pipeline.png
- pipeline_specs/figs/WGS_preprocess.png
- __MACOSX/pipeline_specs/figs/._WGS_preprocess.png
- __MACOSX/pipeline_specs/._figs
- pipeline_specs/README.html
- __MACOSX/pipeline_specs/._README.html
